# Supplementary material for: Transmission Dynamics of Zika Virus in Island Populations: A Modelling Analysis of the 2013–14 French Polynesia Outbreak
Source: PLoS Negl Trop Dis. 2016 May 17;10(5):e0004726. doi: 10.1371/journal.pntd.0004726 (PMC4871342; doi:10.1371/journal.pntd.0004726)
Supplement: S1 Dataset — Dataset contains number of suspected cases, number of sentinel sites reporting, and proportion of total sentinel sites reporting (i.e. κt) in each week for each of the six regions. (ZIP) [file pntd.0004726.s016.zip]

Archive with 3 entries (2 files):
- S1_Dataset.csv
- __MACOSX/
- __MACOSX/._S1_Dataset.csv
